# Supplementary material for: Exploring the Regulation of Tmem182 Gene Expression in the Context of Retinoid X Receptor Signaling
Source: J Dev Biol. 2025 Sep 24;13(4):34. doi: 10.3390/jdb13040034 (PMC12550946; doi:10.3390/jdb13040034)
Supplement: Supplementary file 1 [file jdb-13-00034-s001.zip]

Archive with 1 entries (1 files):
- jdb-3814992-supplementary.pdf
